# Supplementary material for: Genome-Wide Analysis of Smad7-Mediated Transcription in Mouse Embryonic Stem Cells
Source: Int J Mol Sci. 2021 Dec 18;22(24):13598. doi: 10.3390/ijms222413598 (PMC8708723; doi:10.3390/ijms222413598)
Supplement: Supplementary file 1 [file ijms-22-13598-s001.zip]

Archive with 1 entries (1 files):
- ijms-1487796-supplementary.pdf
